# Supplementary material for: Alleviative Effect of Ficus formosana Extract on Peripheral Neuropathy in Ovariectomized Diabetic Mice
Source: Plants (Basel). 2023 Nov 5;12(21):3774. doi: 10.3390/plants12213774 (PMC10649879; doi:10.3390/plants12213774)
Supplement: Supplementary file 1 [file plants-12-03774-s001.zip]

Archive with 1 entries (1 files):
- plants-2636604-supplementary.pdf
